# Supplementary material for: Critical evaluation of drug response prediction models with DrEval
Source: Nat Commun. 2026 May 12;17:4238. doi: 10.1038/s41467-026-72903-w (PMC13168506; doi:10.1038/s41467-026-72903-w)
Supplement: Supplementary file 3 — Supplementary Data 1 [file 41467_2026_72903_MOESM3_ESM.xlsx]

## Sheet: Tabellenblatt1
Publication	DOI	Models	Baselines	Supported Datasets										Cross-study	Splits				Drug Response Metrics							Drug- and cell-line bias-aware evaluation	Global and Single-Drug Models	Ablation studies	Interpretability	Level of Automation (0: single scripts that have to be executed separately, 1: some automation, e.g., for hyperparameter tuning, 2: pipeline that automatically spawns parallel processes)	Extensibility: Is it relatively easy to integrate new …					Results of the benchmark …
				CTRPv1	CTRPv2	GDSC1	GDSC2	CCLE	gCSI	DTP (NCI60)	BeatAML2	PDX (Bruna et al.)	custom		LCO	LDO	LPO	LTO	LNIC50	pEC50	AUC	DSS	sens. / res.	z-score	custom						… models?	…datasets?	…evaluation metrics	…DL frameworks (Keras, Pytorch)?	…external biological data like pathways?	… covered by DrEval	… not covered by DrEval
Related Benchmarks
DrEval (benchmark)		SRMF, DIPK, SuperFELTR	Naive Predictor, Naive Drug Mean Predictor, Naive Cell Line Mean Predictor, Naive Mean Effects Predictor, Elastic Net (gene expression-based, global), Gradient Boosting, Random Forest (gene- or protein expression based, multi-OMICs-based, global), Simple Neural Network, Multi-OMICs Neural Network		✓									CTRPv2 → CTRPv1, CCLE, GDSC1, GDSC2, BeatAML2, PDX	✓				✓							✓(relative gain over Naive Mean Effects Predictor)	✓	✓		2	✓	✓	(✓) library code adjustments necessary	(✓) with additional imports/a custom environment	✓	-	-
DrEval (possible)		SRMF, DIPK, MOLIR, SuperFELTR	Naive Predictor, Naive Drug Mean Predictor, Naive Cell Line Mean Predictor, Naive Mean Effects Predictor, Elastic Net (gene- or protein expression-based, global or single-drug model), Gradient Boosting, Random Forest (gene- or protein expression based, multi-OMICs-based, global or single-drug model), SVR, Simple Neural Network, Multi-OMICs Neural Network	✓					(✓) as custom dataset		✓	✓	✓	all → all	✓				✓			(✓) as custom metric		(✓) as custom metric	✓	✓(relative gain over Naive Mean Effects Predictor)	✓	✓	(✓) models can be saved for post-hoc analysis (e.g., SHAP, LIME). Custom interpretable model architectures are supported, too.
Partin et al. 2025 (benchmark)	https://doi.org/10.48550/arXiv.2503.14356	DeepCDR, GraphDRP, HiDRA, tCNNs, UNO, LGBM (all global models)	-		✓									all → all			✓				✓									1-2 (parallelization with Parsl, but the scripts have to be executed separately for the different models)	✓	✓	(✓) library code adjustments necessary	✓	✓	Unified interface, parallelization, benchmark datasets, cross-dataset performance.	Not covered but possible without modifications: all vs. all cross-dataset performance
Partin et al. 2025 (possible)				(✓) as custom dataset	✓					(✓) as custom dataset			✓	all → all	splits are supplied, cannot be modified		✓		(✓) in the data but AUC is hardcoded in implemented models	(✓) see LNIC50	✓	(✓) see LNIC50			(✓) would have to be curated + added manually + adjusted in the code	(✓) could be implemented with reasonable effort	(✓) could be implemented with moderate effort	no supplied infrastructure
Szalai et al. 2023 (benchmark)	https://doi.org/10.1101/2023.10.02.560281	-	Linear regression, Random Forest, Simple Neural Network (all global models)				✓							-	✓				✓					✓		✓(via partical correlation)		✓ (feature complexity)		0	(✓) no unified framework, no documentation about this		(✓) library code adjustments necessary	✓	✓	LPO, LCO, LDO, cell-line and drug-bias-aware metrics	Possible by model implementation: predicting gene essentialities. Possible by library modification: both unseen cell-line + unseen drug split
Szalai et al. 2023 (possible)				(✓) as custom dataset			✓	(✓) as custom dataset					✓	-	✓			(✓) as custom split	✓	(✓) would have to be curated + added manually + adjusted in the code	✓	(✓) would have to be curated + added manually + adjusted in the code		✓	(✓) would have to be curated + added manually + adjusted in the code	✓(via partical correlation)	(✓) could be implemented with moderate effort	no supplied infrastructure for more
Hauptmann and Kramer 2023 (benchmark)	https://doi.org/10.1186/s12859-023-05166-7	MOLI, SuperFELT, Omics Stacking, MOMA, OmiEmbed (all single-drug models)	Early integration, PCA intermediate integration (all single-drug models)				✓? (6 drugs only)							GDSC(2?), just 6 drugs → PDX (Gao et al.), TCGA	✓								✓					✓ (model component ablation but no permutation tests)	✓	1(hyperparameter search with ax but separate scripts for each model and step)	(✓) no unified framework, no documentation about this	would have to be adjusted in multiple scripts	(✓) library code adjustments necessary	✓	the paper is explicitly comparing architectures that take expression, mutation, and CNV as input	Single-drug models, multi-omics integration comparison: early integration (Multi-omics Neural Network) vs. late integration (MOLIR, SuperFELTR, DIPK), critical differences, cross-dataset performance, model component ablation study.	Possible with major modifications: classification, in vivo data. Possible as post-hoc analysis: Shapley values. Possible by model implementation: intermediate integration
Hauptmann and Kramer 2023 (possible)				would be considerable effort	see CTRPv1		✓? (6 drugs only)	see CTRPv1						would be considerable effort	✓	not applicable; only single drug models							✓			(✓) could be implemented with moderate effort	framework explicitly trains single-drug models	no supplied infrastructure for more	✓
Xia et al. 2022 (benchmark)	https://doi.org/10.1093/bib/bbab356	UnoMT (global model)	Random Forest, LightGBM (all global models)		✓		✓							all → all			✓				✓ (+ AAC)	✓								0 (no code)	no code					Dataset harmonization, cross-dataset performance.	Not covered but possible without modifications: all vs. all cross-dataset performance
Xia et al. 2022 (possible)				no code	✓	no code	✓				no code			all → all	no code		✓	no code	no code		✓ (+ AAC)	✓	no code			no code	no code	no code	no code
Li et al. 2023 (benchmark)	https://doi.org/10.1093/bioinformatics/btad390	PathDSP, HiDRA, PathDNN, CDS (all global models)	Random Forest, Simple Neural Network, Naive Predictor (all global models)			✓								GDSC1 → CTRPv2	✓	✓	✓		✓		✓							✓ (permutation of pathways)		0	(✓) no unified framework, no documentation about this		(✓) library code adjustments necessary	✓	✓	LPO, LCO, LDO, NaiveDrugMeanPredictor	Possible by model implementation: pathway-based models. Possible with no modifications: Ablation of pathway input, drug-target information.
Li et al. 2023 (possible)				with considerable effort	see CTRPv1	✓	see CTRPv1							would be considerable effort	✓	✓	✓	splits are precomputed, so would be considerable effort	✓	not provided in the supplied data	✓	not provided in the supplied data			not supported	(✓) could be implemented with moderate effort	framework explicitly trains global pathway-based models	no supplied infrastructure for more	(✓) implicitly: pathway-based models were compared where theoretically, XAI should be applied post hoc but was not done in the study
Eckhart et al. 2024 (benchmark)	https://doi.org/10.1093/bib/bbae242	-	Random Forest, Boosting Trees, Elastic Net, Simple Neural Network, Naive Predictor (all global models)				✓							-			✓		✓							(✓) relative gain over Naive Predictor			(✓) feature importance of random forest	0	(✓) no unified framework, no documentation about this		no code for this	✓	✓		Possible by model implementation: comparison of feature selection and feature extraction approaches, weighted sampling
Eckhart et al. 2024 (possible)				loading of data not in code; hence difficult to adapt	see CTRPv1	see CTRPv1	✓	see CTRPv1						would be considerable effort	no code for splitting	no code for splitting	✓	no code for splitting	✓	no code for data preparation	see pEC50	see pEC50	see pEC50	see pEC50	see pEC50	(✓) relative gain over Naive Predictor	(✓) could be implemented with moderate effort	no supplied infrastructure	(✓) Elastic Net, Random Forest, Gradient Boosting are interpretable
Nguyen et al. 2017 (benchmark)	https://doi.org/10.12688/f1000research.10529.2	-	Random Forest (single-drug models)			✓								GDSC1 release 1.0 -> GDSC1 release 5.0	✓								✓							0 (code not accessible)	code not accessible					Cross-dataset performance.	Possible by model implementation: comparison to single-gene marker prediction. Possible with major modifications: classification
Nguyen et al. 2017 (possible)				code not accessible	see CTRPv1	✓	see CTRPv1							code not accessible	✓	not applicable; only single drug models			code not accessible				✓	code not accessible		only single-drug models	code not accessible	no supplied infrastructure	(✓) feature importance of random forest
Jia et al. 2023 (benchmark	https://doi.org/10.1093/bib/bbad098	VAEN, mVAEN, DNN from Sakellaropoulos et al. (all single-drug models)	Elastic Net, PCA (all single-drug models)				✓	✓						GDSC2, CCLE → TCGA, 2 patient datasets (AML by Lee et al.; melanoma by Hugo et al.), one NSCLC cell line dataset (Byers et a.l)	✓				✓		✓									1-2 (web server, but cannot be re-fitted and web server is not fully functional)	no support for new models	(✓) upload custom gene expression for applying trained model (but not functional as of 29.10.25)	(✓) could be computed manually by downloading web server results (but not functional as of 29.10.25)	no support for new models	only gene expression	Cross-dataset performance.	Possible by model implementation: comparison of autoencoder approaches for feature representation. Possible with major modifications: in vivo dataset.
Jia et al. 2023 (possible)				no code, just web server that can take custom expression data but not custom response data			✓	✓	no code, just web server that can take custom expression data but not custom response data					✓ (through web server)	✓	not applicable; only single drug models			✓		✓					only single-drug models		no supplied infrastructure	(✓) mentioned in the paper but not investigated
Benchmarked models
Wang et al. (2017): SRMF	https://doi.org/10.1186/s12885-017-3500-5	SRMF, KBMF, DLN				✓		✓									✓		✓		✓							no permutation tests		0	just code for SRMF	✓	(✓) library code adjustments necessary	no support for new models	only gene expression	Implement SRMF	Possible without modifications: predict missing values of GDSC, predict activity areas of CCLE
Park et al. (2021): SuperFELT	https://doi.org/10.1186/s12859-021-04146-z	SuperFELT, MOLI	AutoBorutaRF, SVM		✓		✓(?)	✓						PDX (Gao et al.), TCGA	✓								✓				all single-drug models	✓ (model component ablation but no permutation tests)		0	separate script for every model and model variant	hard coded, separate scripts	(✓) library code adjustments necessary	in theory, yes, but no unified framework, so would not be easy	in theory, yes, but no unified framework, so would not be easy	Implemented MOLI and SuperFELT but as regression adaptation, ablation of input features, simpler architectures	Possible with major modifications: classification, PDX and TCGA data
Li et al. (2024): DIPK	https://doi.org/10.1093/bib/bbae153	DIPK, Precily					✓(?)	✓						gene expr. CCLE -> scRNAseq (GSE157220); GDSC -> patient gene expression data (GSE25055, GSE32646, GSE20194) + classification			✓		✓							(✓) compute average metrics per cell line and per drug	2 global models	✓ (model component ablation but no permutation tests)		0	separate script for every model and model variant	hard coded, separate scripts	no code for this	in theory, yes, but no unified framework, so would not be easy	in theory, yes, but no unified framework, so would not be easy	Implemented DIPK, ablation of input features	Possible by modifying input: use scRNAseq data or patient gene expression as input. Possible by model implementation: model component ablation
